# Supplementary material for: Prognostic Impact of Sarcopenia’s Occurrence during Radiotherapy in Oropharyngeal Cancer Patients
Source: Cancers (Basel). 2023 Jan 24;15(3):723. doi: 10.3390/cancers15030723 (PMC9913355; doi:10.3390/cancers15030723)
Supplement: Supplementary file 1 [file cancers-15-00723-s001.zip]

Archive with 1 entries (1 files):
- cancers-2130245-supplementary.pdf
